# Supplementary material for: Differential Expression of miRNAs in Amyotrophic Lateral Sclerosis Patients
Source: Mol Neurobiol. 2023 Aug 2;60(12):7104–17. doi: 10.1007/s12035-023-03520-7 (PMC10657797; doi:10.1007/s12035-023-03520-7)
Supplement: Supplementary file 7 — Supplementary Table 1 miR-224-5p, miR-26a-1-3p and miR-7-2-3p enriched KEEG pathways and putative targets (XLSX 13.1 kb) [file 12035_2023_3520_MOESM7_ESM.xlsx]

## Sheet: Sheet1
Differential expression of miRNAs in amyotrophic lateral sclerosis patients
Bruno Costa Gomes1,2*, Nuno Peixinho2, Rita Pisco2, Marta Gromicho1, Ana Catarina Pronto-Laborinho1, José Rueff2, Mamede de Carvalho1,3 and António Sebastião Rodrigues2
1 Instituto de Fisiologia, Instituto de Medicina Molecular, Faculdade de Medicina, Universidade de Lisboa, Lisboa, Portugal
2 ToxOmics, NOVA Medical School, Faculdade de Ciências Médicas, NMS, FCM, Universidade NOVA de Lisboa, Lisboa, Portugal
3 Department of Neurosciences and Mental Health, Hospital de Santa Maria CHULN, Lisboa, Portugal
* Corresponding author:
Bruno Costa Gomes
bruno.gomes@nms.unl.pt
Supplementary table 1 miR-224-5p, miR-26a-1-3p and miR-7-2-3p enriched KEEG pathways and putative targets.
KEGG pathway	Number of putative targets	Putative targets
miR-224-5p
Lysine degradation	11	CAMKMT, WHSC1L1, SET7, SETD2, NSD1, ASH1L, HADHA, SETDB1, KMT2D, SUV420H2, ALDH9A1
Fatty acid metabolism	6	PECR, HADHA, ELOVL5, SCD, ACSL4, ACACA
Glioma	12	PDGFRA, E2F1, EDF2, NRAS, CALM3, CALM1, IGF1R, EGFR, CDK6, PIK3R3, CCND1, CDKN1A
Biosynthesis of unsaturated fatty acids	4	PECR, HADHA, ELOVL5, SCD
Fatty acid elongation	2	HADHA, ELOVL5
Melanoma	12	PDGFRA, E2F1, EDF2, NRAS, IGF1R, EGFR, CDK6, MITF, CDH1, PIK3R3, CCND1, CDKN1A
Hippo signaling pathway	17	ACTB, GSK3B, PRKCI, DLG1, YWHAG, PPP1CC, GLI2, FZD6, MPP5, CDH1, CCND1, YWHAZ, LATS1, SERPINE1, PARD6B, BMPR2, TGFB3
Protein processing in endoplasmic reticulum	19	DNAJA1, SSR1, SAR1B, RAD23B, MBTPS1, ERO1L, SEL1L, UBQLN1, HSP90AA1, HERPUD1, EIF2AK4, SEC61A1, HSPH1, MAPK8, PRKCSH, NFE2L2, UBE2D3, MAN1A1, TRAM1
Regulation of actin cytoskeleton	20	ACTB, PDGFRA, NRAS, PAK2, PPP1CC, GNA13, MYH9, EGFR, PIP4K2A, ARHGAP35, PIKFYVE, PIK3R3, ARPC2, ACTN1, FN1, ITGA4, NCKAP1, VAV3, ENAH, PIP4K2B
Adherens junction	8	ACTB, IGF1R, EGFR, FYN, CDH1, ACTN1, INSR, PVRL3
Prostate cancer	12	GSK3B, PDGFRA, E2F1, E2F2, NRAS, HSP90AA1, CDKN1B, IGF1R, EGFR, PIK3R3, CCND1, CDKN1A
p53 signaling pathway	10	CCNG1, CDK6, CHEK1, CCND1, SESN2, IGFBP3, CDKN1A, RRM2, SERPINE1, CCNG2
miR-26a-1-3p
Prion diseases	1	PRNP
p53 signaling pathway	3	CDK6, CCND1, IGFBP3
Non-small cell lung cancer	2	CDK6, CCND1
miR-7-2-3p
Cytokine-cytokine receptor interaction	1	IL6ST
Pathways in cancer	5	CHUK, VHL, CCND1, GLI3, PTGS2
Small cell lung cancer	3	CHUK, CCND1, PTGS2
